# Supplementary material for: A Multi-Omics Study of Familial Lung Cancer: Microbiome and Host Gene Expression Patterns
Source: Front Immunol. 2022 Apr 11;13:827953. doi: 10.3389/fimmu.2022.827953 (PMC9037597; doi:10.3389/fimmu.2022.827953)
Supplement: Supplementary file 5 [file DataSheet_5.xlsx]

## Sheet: 16S
Patient number in Table S3	Tissue type	File name 1 (up loaded in PRJNA790037)	File name 2 (up loaded in PRJNA790037)
F1	Cancer	G2CA_1.fq.gz	G2CA_2.fq.gz
F1	Normal	G2NA_1.fq.gz	G2NA_2.fq.gz
F2	Cancer	G6CA_1.fq.gz	G6CA_2.fq.gz
F2	Normal	G6NA_1.fq.gz	G6NA_2.fq.gz
F3	Cancer	G9CA_1.fq.gz	G9CA_2.fq.gz
F3	Normal	G9NA_1.fq.gz	G9NA_2.fq.gz
F4	Cancer	G12CA_1.fq.gz	G12CA_2.fq.gz
F4	Normal	G12NA_1.fq.gz	G12NA_2.fq.gz
F5	Cancer	G37CA_1.fq.gz	G37CA_2.fq.gz
F5	Normal	G37NA_1.fq.gz	G37NA_2.fq.gz
F6	Cancer	G14CA_1.fq.gz	G14CA_2.fq.gz
F6	Normal	G14NA_1.fq.gz	G14NA_2.fq.gz
F8	Cancer	N4CA_1.fq.gz	N4CA_2.fq.gz
F8	Normal	N4NA_1.fq.gz	N4NA_2.fq.gz
F9	Cancer	N5CA_1.fq.gz	N5CA_2.fq.gz
F9	Normal	N5NA_1.fq.gz	N5NA_2.fq.gz
F10	Normal	N6NA_1.fq.gz	N6NA_2.fq.gz
F11	Cancer	N7CA_1.fq.gz	N7CA_2.fq.gz
F11	Normal	N7NA_1.fq.gz	N7NA_2.fq.gz
F13	Cancer	N9CA_1.fq.gz	N9CA_2.fq.gz
F13	Normal	N9NA_1.fq.gz	N9NA_2.fq.gz
F14	Cancer	N10CA_1.fq.gz	N10CA_2.fq.gz
F14	Normal	N10NA_1.fq.gz	N10NA_2.fq.gz
F15	Normal	N11NA_1.fq.gz	N11NA_2.fq.gz
F16	Cancer	N14CA_1.fq.gz	N14CA_2.fq.gz
F16	Normal	N14NA_1.fq.gz	N14NA_2.fq.gz
F17	Cancer	N15CA_1.fq.gz	N15CA_2.fq.gz
F17	Normal	N15NA_1.fq.gz	N15NA_2.fq.gz
F18	Cancer	N16CA_1.fq.gz	N16CA_2.fq.gz
F18	Normal	N16NA_1.fq.gz	N16NA_2.fq.gz
S1	Cancer	N2CA_1.fq.gz	N2CA_2.fq.gz
S2	Normal	N12NA_1.fq.gz	N12NA_2.fq.gz
S3	Cancer	N13CA_1.fq.gz	N13CA_2.fq.gz
S3	Normal	N13NA_1.fq.gz	N13NA_2.fq.gz
S4	Cancer	N17CA_1.fq.gz	N17CA_2.fq.gz
S4	Normal	N17NA_1.fq.gz	N17NA_2.fq.gz
S5	Cancer	G1CA_1.fq.gz	G1CA_2.fq.gz
S5	Normal	G1NA_1.fq.gz	G1NA_2.fq.gz
S6	Cancer	G3CA_1.fq.gz	G3CA_2.fq.gz
S6	Normal	G3NA_1.fq.gz	G3NA_2.fq.gz
S7	Normal	N19NA_1.fq.gz	N19NA_2.fq.gz
S8	Cancer	G7CA_1.fq.gz	G7CA_2.fq.gz
S8	Normal	G7NA_1.fq.gz	G7NA_2.fq.gz
S9	Cancer	G11CA_1.fq.gz	G11CA_2.fq.gz
S9	Normal	G11NA_1.fq.gz	G11NA_2.fq.gz
S10	Cancer	G16CA_1.fq.gz	G16CA_2.fq.gz
S10	Normal	G16NA_1.fq.gz	G16NA_2.fq.gz
S11	Cancer	G20CA_1.fq.gz	G20CA_2.fq.gz
S11	Normal	G20.NA_1.fq.gz	G20NA_2.fq.gz
S12	Cancer	G30CA_1.fq.gz	G30CA_2.fq.gz
S12	Normal	G30NA_1.fq.gz	G30NA_2.fq.gz
S13	Normal	G33NA_1.fq.gz	G33NA_2.fq.gz
S14	Cancer	G40CA_1.fq.gz	G40CA_2.fq.gz
S14	Normal	G40NA_1.fq.gz	G40NA_2.fq.gz
S15	Normal	G35NA_1.fq.gz	G35NA_2.fq.gz
B1	Benign	B1A_1.fq.gz	B1A_2.fq.gz
B2	Benign	B2A_1.fq.gz	B2A_2.fq.gz
B3	Benign	B3A_1.fq.gz	B3A_2.fq.gz
B4	Benign	B4A_1.fq.gz	B4A_2.fq.gz
B5	Benign	G42A_1.fq.gz	G42A_2.fq.gz

## Sheet: RNA-seq
Patient number in Table S3	Tissue type	File name (up loaded in PRJNA790037)
F1	Normal	F1_1.fq.gz
F2	Normal	F2_1.fq.gz
F3	Normal	F3_1.fq.gz
F4	Normal	F4_1.fq.gz
F5	Normal	F5_1.fq.gz
F6	Normal	F6_1.fq.gz
F7	Normal	F7_1.fq.gz
F8	Normal	F8_1.fq.gz
F9	Normal	F9_1.fq.gz
F10	Normal	F10_1.fq.gz
F11	Normal	F11_1.fq.gz
F12	Normal	F12_1.fq.gz
F13	Normal	F13_1.fq.gz
F14	Normal	F14_1.fq.gz
F16	Normal	F15_1.fq.gz
F17	Normal	F16_1.fq.gz
F18	Normal	F17_1.fq.gz
F19	Normal	F18_1.fq.gz
S2	Normal	S1_1.fq.gz
S3	Normal	S2_1.fq.gz
S4	Normal	S3_1.fq.gz
S5	Normal	S4_1.fq.gz
S7	Normal	S5_1.fq.gz
S8	Normal	S6_1.fq.gz
S9	Normal	S7_1.fq.gz
S10	Normal	S8_1.fq.gz
S12	Normal	S9_1.fq.gz
S14	Normal	S10_1.fq.gz
S15	Normal	S11_1.fq.gz

## Sheet: Table. S3
Patient No.	Variables														Sequencing type
	Sex	Age	Blood	Height	Weight	Smoke	Indoor air	Anatomy site	Histology type	T	N	M	Stage		16S	16S	RNA
			type	(cm)	(kg)		pollution								Cancer	Normal	-seq
F1	M	52	O	165	60	N	H	left lung (lower)	AD	T1	N0	M0	I		+	+	+
F2	M	41	O	165	75	N	H	right lung (upper)	AD	T2	N0	M0	I		+	+	+
F3	M	38	A	150	54	Y	H	left lung (upper)	AD	T4	N2	M0	III		+	+	+
F4	M	54	O	163	66	Y	H	left lung (lower)	SCLC	T2	N2	M0	III		+	+	+
F5	M	49	A	171	77	Y	H	right lung (upper)	AD	T2	N0	M0	I		+	+	+
F6	F	27	AB	156	49	N	L	left lung (lower)	AD	T3	N0	M0	II		+	+	+
F7	F	57	O	157	55	N	H	left lung (lower)	AD	T4	N0	M1	IV		-	-	+
F8	M	47	O	168	64	N	H	right lung (upper)	AD	T1	N0	M0	I		+	+	+
F9	M	54	O	175	80	Y	H	left lung (lower)	AD	T1	N0	M0	I		+	+	+
F10	M	47	O	168	72	Y	L	left lung (lower)	SCC	T4	N0	M0	III		-	+	+
F11	M	49	AB	169	68	Y	H	left lung (upper)	NA	T2	N2	M0	III		+	+	+
F12	F	56	O	147	65	N	H	left and right lung	AD	T4	N2	M1	IV		-	-	+
F13	M	57	B	165	60	Y	L	right lung (lower)	AD	T4	N2	M0	III		+	+	+
F14	F	55	O	162	62	N	H	right lung (lower)	AD	T3	N2	M0	III		+	+	+
F15	F	43	A	165	60	N	H	left lung (lower)	AD	T4	N2	M0	III		-	+	-
F16	F	51	O	97	65	N	H	right lung (lower)	AD	T4	N0	M0	III		+	+	+
F17	M	63	A	155	58	Y	H	right lung (lower)	AD	T4	N0	M0	III		+	+	+
F18	M	48	B	168	53	Y	L	left lung (lower)	SCC	T2	N1	M0	II		+	+	+
F19	M	40	AB	173	64	Y	H	right lung (lower)	SCC	T3	N1	M0	III		-	-	+
S1	M	60	B	175	75	N	L	right lung (upper)	AD+SCC	T2	N0	M0	II		+	-	-
S2	M	70	A	170	66	Y	L	left lung (upper)	SCC	T3	N2	M0	III		-	+	+
S3	F	52	O	150	62	N	L	right lung (middle)	AD	T2	N0	M0	I		+	+	+
S4	F	60	AB	149	42	N	L	right lung (lower)	AD	T3	N2	M0	III		+	+	+
S5	M	69	A	165	60	N	H	right lung (upper)	SCC	T2	N0	M0	I		+	+	+
S6	M	67	B	170	65	Y	H	right lung (lower)	AD	T1	N0	M0	I		+	+	-
S7	M	67	B	160	53	Y	L	right lung (lower)	SCC	T4	N0	M0	III		-	+	+
S8	F	66	O	150	50	N	L	left lung (upper)	AD	T4	N2	M0	III		+	+	+
S9	F	70	B	150	51	N	L	left lung (upper)	AD	T4	N2	M1	IV		+	+	+
S10	M	70	A	162	72	Y	L	right lung (upper)	AD	T2	N2	M0	III		+	+	+
S11	M	62	O	176	51	N	L	left lung (upper)	SCC	T1	N0	M0	I		+	+	-
S12	F	64	A	162	47	N	L	right lung (upper)	AD	T4	N2	M1	IV		+	+	+
S13	M	70	O	168	72	Y	L	right lung (upper)	SCC	T2	N0	M0	I		-	+	-
S14	F	64	O	158	64	N	L	left lung (upper)	AD	T2	N0	M0	I		+	+	+
S15	M	58	A	168	74	N	L	right lung (whole)	SCC	T2	N2	M0	III		-	+	+
B1	M	46	AB	170	60	N	L	right lung (upper)	benign tumor						-	+	-
B2	F	60	A	170	60	N	L	left lung (lower)	benign tumor						-	+	-
B3	M	60	A	168	65	Y	L	right lung (upper)	benign tumor						-	+	-
B4	F	52	AB	171	60	N	L	left lung (lower)	benign tumor						-	+	-
B5	M	75	B	162	66	Y	L	left lung (upper)	benign tumor						-	+	-
